# Supplementary material for: Measurement of average decoding rates of the 61 sense codons in vivo
Source: eLife. 2014 Oct 27;3:e03735. doi: 10.7554/eLife.03735 (PMC4371865; doi:10.7554/eLife.03735)
Supplement: Supplementary file 1. — Complete Ribosome Residence Times for each codon at each of the 10 possible codon positions in a 30 nt (or, for Ingolia data, 24 nt) ribosome footprint. Each Excel spreadsheet is based on data from an independent biological experiment. Four of these experiments were done during the course of this work, two experiments by JG and two experiments by YC, while the fifth experiment was published by Ingolia et al. (2009). (A) Ribosome Residence Time analysis for all codons from the SC-lys expt. (B) Ribosome Residence Time analysis from the YPD1(WT) expt. (C) Ribosome Residence Time analysis from the YPD2 (whi3) expt. (D) Ribosome Residence Time analysis from the SC-his expt. (E) Ribosome Residence Time analysis from the Ingolia expt. DOI: http://dx.doi.org/10.7554/eLife.03735.015 [file elife03735s001.xls]

## Sheet: A
(A) Ribosome Residence Time analysis for all codons from the SC-lys expt.
Codon	Position 1	Position 2	Position 3	Position 4	Position 5	Position 6	Position 7	Position 8	Position 9	Position 10
CTC	0.094356	0.095552	0.096859	0.106272	0.066666	0.189203	0.099656	0.093168	0.078493	0.079775
CCC	0.080404	0.087921	0.079884	0.108935	0.147933	0.17148	0.099145	0.086635	0.066474	0.07119
GGG	0.109781	0.100323	0.091475	0.080964	0.095668	0.160898	0.084624	0.083982	0.111495	0.08079
AGG	0.108169	0.071997	0.086456	0.087528	0.070617	0.159486	0.09788	0.087267	0.11632	0.114279
ATA	0.090788	0.088169	0.111406	0.110559	0.079698	0.156675	0.104163	0.08874	0.095741	0.074062
GGA	0.083498	0.108277	0.092893	0.079435	0.109544	0.155822	0.089082	0.100295	0.091974	0.089181
TGG	0.129131	0.089191	0.084379	0.09449	0.07195	0.152577	0.086121	0.085236	0.122326	0.084599
GTG	0.100367	0.097186	0.086869	0.078202	0.075326	0.151942	0.101788	0.097889	0.113466	0.096966
CGC	0.119447	0.105446	0.103693	0.08834	0.075734	0.145326	0.088422	0.090058	0.092353	0.091182
CGA	0.089737	0.091247	0.07625	0.088155	0.114603	0.144705	0.113636	0.11333	0.093596	0.074741
CGG	0.117124	0.074539	0.063689	0.085352	0.134464	0.143606	0.077323	0.083944	0.122754	0.097207
TCG	0.106172	0.087488	0.095187	0.090877	0.078713	0.142732	0.10449	0.101868	0.117241	0.075233
CCA	0.096179	0.088812	0.082191	0.114516	0.147719	0.138172	0.093618	0.09136	0.089619	0.057815
ACA	0.081347	0.087395	0.089779	0.104417	0.104367	0.134704	0.099817	0.111746	0.109802	0.076627
CCG	0.110852	0.083872	0.07191	0.114956	0.1302	0.131249	0.098614	0.080755	0.087176	0.090415
GTA	0.07639	0.102462	0.104926	0.096237	0.113649	0.130557	0.098691	0.093931	0.099624	0.083531
GCA	0.097231	0.107387	0.091339	0.098206	0.102869	0.128473	0.103347	0.103342	0.088802	0.079003
CCT	0.099901	0.091378	0.081074	0.110149	0.180112	0.127118	0.093395	0.084049	0.078535	0.054286
TCA	0.102024	0.099383	0.105821	0.105752	0.102132	0.126421	0.098707	0.101298	0.090732	0.06773
TAC	0.105741	0.083737	0.094193	0.104013	0.08436	0.125151	0.108372	0.10319	0.090224	0.101019
TAT	0.09598	0.085184	0.109162	0.116946	0.104241	0.125064	0.102566	0.094087	0.102711	0.064059
GAG	0.092972	0.092191	0.093348	0.085074	0.077982	0.124651	0.098796	0.103	0.110153	0.121833
CTA	0.097114	0.094279	0.109012	0.1216	0.096438	0.1246	0.102173	0.094678	0.0974	0.062706
CTT	0.10518	0.09377	0.104772	0.127739	0.086642	0.123751	0.09803	0.099848	0.097118	0.06315
TGC	0.106284	0.095839	0.100468	0.085759	0.093799	0.122813	0.091738	0.099051	0.085321	0.118928
GGC	0.102943	0.107495	0.09761	0.091752	0.109136	0.121503	0.087557	0.095639	0.078277	0.108088
CAG	0.118693	0.078621	0.088295	0.085794	0.099861	0.115051	0.101149	0.103367	0.110622	0.098547
ACG	0.113724	0.091994	0.082274	0.100567	0.095079	0.111646	0.102198	0.10528	0.088645	0.108594
AGT	0.098851	0.087248	0.098564	0.097188	0.080113	0.110374	0.107418	0.105854	0.107696	0.106695
AGC	0.094018	0.08298	0.098158	0.11762	0.07066	0.109161	0.099806	0.094387	0.089418	0.143792
CAC	0.10939	0.091094	0.095985	0.101511	0.097501	0.108158	0.107785	0.109181	0.087938	0.091457
TTT	0.094727	0.077811	0.108286	0.108822	0.104597	0.104835	0.104683	0.106027	0.115872	0.074342
GAA	0.073728	0.111388	0.104111	0.090815	0.091705	0.104051	0.09336	0.09826	0.095277	0.137305
AGA	0.093186	0.082623	0.089706	0.085133	0.089993	0.101323	0.106873	0.103828	0.113863	0.133473
TTC	0.105822	0.090262	0.102959	0.09561	0.094011	0.100012	0.101266	0.102494	0.087132	0.120434
GCG	0.109012	0.110737	0.093059	0.102971	0.077497	0.09949	0.100811	0.099265	0.097627	0.109532
TCC	0.116958	0.104709	0.101206	0.094152	0.078808	0.098928	0.101671	0.099307	0.084786	0.119476
TTA	0.094359	0.082339	0.110514	0.118517	0.10751	0.09853	0.105939	0.102774	0.110228	0.06929
TCT	0.106678	0.102832	0.107308	0.102142	0.101449	0.098138	0.108868	0.098494	0.096376	0.077715
CAT	0.097134	0.094317	0.106239	0.113853	0.129007	0.093024	0.109298	0.099964	0.096807	0.060355
GGT	0.107671	0.129032	0.106472	0.096332	0.119172	0.092579	0.084229	0.093994	0.100045	0.070475
ATG	0.123105	0.08542	0.098641	0.093375	0.081209	0.092304	0.10903	0.10215	0.117292	0.097474
ATT	0.088631	0.089416	0.112957	0.120317	0.105704	0.092208	0.104073	0.099152	0.106284	0.081257
TTG	0.128918	0.091652	0.098093	0.107383	0.080932	0.092022	0.099129	0.098188	0.118025	0.085659
CTG	0.128891	0.091918	0.092309	0.116096	0.084714	0.091608	0.11362	0.089395	0.111607	0.079842
AAT	0.082322	0.085076	0.106981	0.107277	0.138923	0.087853	0.104141	0.089636	0.095474	0.102319
AAA	0.065948	0.07968	0.104425	0.093655	0.105941	0.087812	0.105014	0.090901	0.094594	0.172029
CGT	0.10599	0.089176	0.09693	0.092512	0.094601	0.087497	0.105854	0.110848	0.125809	0.090784
CAA	0.092407	0.095418	0.103438	0.099365	0.105782	0.087221	0.1124	0.101202	0.113365	0.089401
GCC	0.112001	0.122631	0.096451	0.099605	0.093473	0.086071	0.102361	0.102803	0.075572	0.109032
GAC	0.088139	0.117082	0.104848	0.093232	0.099884	0.085068	0.092168	0.111977	0.088445	0.119157
TGT	0.118092	0.09094	0.096712	0.090397	0.104945	0.08126	0.104495	0.101653	0.117884	0.093622
GCT	0.103419	0.127428	0.09992	0.104086	0.102521	0.080909	0.09934	0.104115	0.090237	0.088025
ATC	0.100683	0.107718	0.105265	0.10496	0.090714	0.080449	0.097344	0.103339	0.083581	0.125946
ACT	0.093438	0.105606	0.100873	0.117413	0.108774	0.077763	0.104258	0.106238	0.099923	0.085714
GAT	0.08999	0.127454	0.118709	0.095868	0.117672	0.075692	0.090016	0.105028	0.095662	0.083909
AAC	0.088619	0.082343	0.09681	0.097764	0.118003	0.075649	0.100695	0.102285	0.086033	0.1518
GTT	0.097118	0.119964	0.118132	0.103035	0.08667	0.075443	0.100028	0.104998	0.10877	0.085841
GTC	0.10093	0.118993	0.111199	0.096525	0.081316	0.075419	0.104621	0.101906	0.089965	0.119126
AAG	0.095812	0.076318	0.104619	0.092025	0.093666	0.074095	0.107574	0.095584	0.112985	0.147324
ACC	0.112739	0.109361	0.10112	0.110879	0.091448	0.069691	0.109007	0.104305	0.082486	0.108965

## Sheet: B
(B) Ribosome Residence Time analysis from the YPD1(WT) expt.
Codon	Position 1	Position 2	Position 3	Position 4	Position 5	Position 6	Position 7	Position 8	Position 9	Position 10
TGG	0.092215	0.08308	0.079268	0.130226	0.112609	0.146506	0.081778	0.072617	0.112724	0.088977
GGG	0.09959	0.091941	0.082597	0.095116	0.100401	0.145373	0.080029	0.080179	0.106986	0.117788
GGA	0.087594	0.105979	0.088275	0.088846	0.123207	0.141538	0.085428	0.092302	0.095885	0.090946
GAG	0.09568	0.10414	0.083761	0.08283	0.081892	0.141473	0.087388	0.101244	0.122575	0.099019
TAC	0.087356	0.092873	0.098355	0.103484	0.0946	0.139284	0.105609	0.10066	0.097526	0.080253
GGC	0.107913	0.117906	0.099694	0.085022	0.105778	0.13875	0.079764	0.087814	0.071359	0.106001
CCG	0.11613	0.091544	0.067836	0.105524	0.153416	0.124777	0.090149	0.092787	0.085265	0.072572
CCA	0.096696	0.091114	0.088275	0.114481	0.157395	0.12278	0.098425	0.08771	0.087541	0.055583
TCG	0.095118	0.092876	0.089722	0.119152	0.085213	0.120722	0.102058	0.105495	0.113727	0.075917
AGG	0.115035	0.07233	0.092907	0.115673	0.06498	0.119794	0.086281	0.088698	0.115748	0.128554
CGC	0.137169	0.10801	0.118318	0.102825	0.080672	0.118869	0.091365	0.077846	0.084398	0.080528
GAA	0.082383	0.124338	0.100535	0.099044	0.078052	0.118325	0.090469	0.09544	0.097682	0.113732
CCC	0.096077	0.092483	0.086962	0.110603	0.169817	0.117862	0.095536	0.083653	0.074673	0.072332
CTC	0.107734	0.104743	0.116301	0.122431	0.080936	0.117082	0.104398	0.091307	0.07947	0.075597
ACA	0.0859	0.089789	0.096719	0.110719	0.095047	0.115937	0.105198	0.1052	0.10414	0.09135
ATA	0.092645	0.08905	0.1062	0.131551	0.076504	0.11555	0.104542	0.098199	0.100001	0.085758
TCA	0.074942	0.097082	0.107382	0.119884	0.090941	0.114925	0.110989	0.110319	0.108892	0.064645
CTA	0.104175	0.099075	0.112309	0.102537	0.106947	0.113018	0.110552	0.09321	0.096993	0.061183
GTG	0.103978	0.10266	0.091383	0.094223	0.092772	0.112524	0.076352	0.080143	0.10109	0.144876
TAT	0.089001	0.093678	0.108353	0.103861	0.103971	0.111394	0.116137	0.10772	0.10752	0.058366
GTA	0.093234	0.115636	0.116222	0.102768	0.078443	0.111088	0.092737	0.09511	0.102832	0.09193
GCA	0.091066	0.117692	0.114908	0.127295	0.094177	0.110605	0.087382	0.087095	0.086933	0.082846
TCC	0.103468	0.106028	0.096756	0.098258	0.086656	0.11056	0.111144	0.103701	0.090701	0.092729
AGC	0.121171	0.083652	0.101263	0.109087	0.072582	0.109703	0.084453	0.090251	0.083872	0.143965
CTG	0.122287	0.086712	0.087789	0.108618	0.110795	0.108699	0.100762	0.082005	0.104621	0.087713
TGC	0.094601	0.102338	0.102433	0.086608	0.10952	0.106268	0.098626	0.100589	0.092081	0.106935
TCT	0.090914	0.103305	0.111841	0.101692	0.101612	0.106104	0.117957	0.1057	0.091902	0.068973
GGT	0.110133	0.120491	0.104333	0.086313	0.116663	0.105133	0.082951	0.087655	0.090376	0.095952
CAG	0.113568	0.077169	0.083192	0.095589	0.104085	0.102968	0.108761	0.100238	0.116609	0.097822
AGT	0.116349	0.081455	0.098833	0.098546	0.085567	0.101997	0.097803	0.099835	0.107488	0.112128
CTT	0.108291	0.09241	0.109771	0.108599	0.102758	0.101749	0.115077	0.106781	0.092148	0.062416
TTA	0.068009	0.095852	0.111502	0.121939	0.085288	0.101535	0.123972	0.11586	0.121426	0.054618
CCT	0.107147	0.090363	0.084969	0.1047	0.18843	0.100548	0.099268	0.087727	0.074715	0.062133
GAC	0.09718	0.127921	0.097776	0.082149	0.088335	0.099644	0.088064	0.106433	0.09954	0.112958
CGA	0.120169	0.103083	0.120671	0.16471	0.102293	0.098199	0.089985	0.072289	0.069192	0.059409
TTG	0.086378	0.087127	0.091304	0.10195	0.099776	0.097588	0.111924	0.107519	0.130907	0.085526
GCC	0.109003	0.11589	0.10139	0.105985	0.088834	0.095552	0.096151	0.094264	0.075803	0.117129
CAC	0.120348	0.094204	0.100982	0.112065	0.132194	0.094066	0.101201	0.095013	0.081145	0.068783
GCG	0.11217	0.111848	0.101109	0.130573	0.075418	0.093926	0.083952	0.08774	0.087954	0.11531
ACG	0.109357	0.092234	0.076117	0.091453	0.112843	0.093266	0.097342	0.100637	0.096399	0.13035
AGA	0.111786	0.082896	0.093506	0.08328	0.081209	0.093054	0.09994	0.115154	0.122042	0.117133
GCT	0.099453	0.124831	0.111335	0.097882	0.099961	0.089813	0.09185	0.093788	0.083684	0.107403
GAT	0.10707	0.131309	0.111369	0.084116	0.103087	0.089363	0.090602	0.105183	0.092945	0.084955
TTC	0.084699	0.09794	0.105808	0.109367	0.094377	0.088736	0.116379	0.109227	0.100291	0.093176
AAA	0.087564	0.085758	0.097345	0.089814	0.105516	0.08742	0.099756	0.096982	0.09588	0.153965
CAA	0.110595	0.088057	0.098885	0.101966	0.10489	0.087018	0.115356	0.105797	0.11311	0.074327
ATT	0.095812	0.085237	0.111406	0.107863	0.098109	0.08627	0.11145	0.112032	0.101386	0.090434
CGG	0.105218	0.07855	0.079326	0.114397	0.218	0.086112	0.079011	0.058158	0.093041	0.088187
TTT	0.078287	0.091726	0.115618	0.110168	0.099563	0.086076	0.121497	0.122539	0.111681	0.062846
GTC	0.114862	0.123495	0.118456	0.105876	0.064044	0.085407	0.094385	0.097782	0.086835	0.108857
GTT	0.10909	0.113917	0.122586	0.104064	0.071402	0.085213	0.098992	0.099023	0.099369	0.096344
AAT	0.10197	0.08474	0.095295	0.088795	0.115747	0.082171	0.107724	0.108607	0.103831	0.11112
CAT	0.110175	0.091453	0.110425	0.098281	0.140104	0.082122	0.109548	0.10424	0.095151	0.058502
ATC	0.111636	0.10385	0.102358	0.108805	0.08714	0.08031	0.103127	0.100924	0.084658	0.117192
ACT	0.095646	0.100795	0.104985	0.094327	0.105114	0.079982	0.107786	0.10951	0.094447	0.107406
AAC	0.106573	0.083847	0.090394	0.086453	0.109513	0.079643	0.103174	0.10264	0.088296	0.149469
ACC	0.119262	0.098352	0.097556	0.099582	0.086212	0.077434	0.115406	0.098841	0.087668	0.119687
ATG	0.122066	0.084465	0.087177	0.105977	0.083085	0.076357	0.100374	0.100328	0.119176	0.120995
CGT	0.127062	0.102678	0.104904	0.084545	0.085671	0.075581	0.099537	0.097275	0.119718	0.103029
AAG	0.104518	0.076598	0.085274	0.087377	0.106128	0.075214	0.099291	0.097838	0.116799	0.150965
TGT	0.104971	0.093016	0.09975	0.081216	0.114251	0.073384	0.107433	0.102645	0.12529	0.098044

## Sheet: C
(C) Ribosome Residence Time analysis from the YPD2 (whi3) expt.
Codon	Position 1	Position 2	Position 3	Position 4	Position 5	Position 6	Position 7	Position 8	Position 9	Position 10
GGG	0.106825	0.103549	0.078456	0.093386	0.102464	0.138497	0.078868	0.083066	0.119659	0.09523
GGC	0.113481	0.127823	0.096155	0.087966	0.106612	0.13848	0.078434	0.080247	0.075993	0.09481
GGA	0.082727	0.111544	0.089136	0.085138	0.126304	0.137392	0.08753	0.087011	0.100458	0.09276
TAC	0.088583	0.084703	0.09864	0.108323	0.100434	0.136328	0.107744	0.100713	0.09034	0.084192
GAG	0.092815	0.102922	0.088961	0.083843	0.079702	0.134785	0.093498	0.102501	0.127305	0.093667
TGG	0.100863	0.073548	0.081295	0.130075	0.11385	0.130166	0.085608	0.077832	0.127162	0.079601
TCG	0.105199	0.088755	0.087209	0.122122	0.089392	0.127347	0.102773	0.097665	0.110755	0.068783
CCA	0.103388	0.090263	0.085606	0.11085	0.160271	0.124896	0.096914	0.084143	0.082456	0.061213
CTC	0.113917	0.106404	0.11529	0.113786	0.088178	0.122476	0.093174	0.085718	0.077454	0.083604
CCC	0.101544	0.096571	0.088922	0.10273	0.177721	0.121139	0.088695	0.074916	0.070847	0.076914
CCG	0.126624	0.093599	0.066435	0.111941	0.157805	0.119723	0.085161	0.090204	0.080687	0.067821
CGC	0.168164	0.109976	0.118505	0.088795	0.094987	0.118814	0.070135	0.069226	0.078615	0.082782
AGG	0.11725	0.068464	0.094887	0.114884	0.076174	0.118418	0.081417	0.084243	0.131192	0.113071
GAA	0.074991	0.133411	0.100085	0.100579	0.078898	0.114883	0.089976	0.09554	0.093155	0.118481
TCT	0.086294	0.099324	0.113895	0.103453	0.106022	0.11438	0.119564	0.105924	0.085417	0.065727
TCA	0.072258	0.092132	0.107457	0.120432	0.099866	0.113254	0.1168	0.110139	0.097195	0.070467
TCC	0.100273	0.104127	0.094218	0.099031	0.090923	0.112662	0.110686	0.101516	0.087085	0.099479
ACA	0.085021	0.086664	0.097408	0.105766	0.090492	0.112576	0.101483	0.110909	0.106615	0.103064
TAT	0.088759	0.089745	0.111293	0.111568	0.101039	0.111339	0.121335	0.109384	0.100581	0.054957
AGC	0.125796	0.073573	0.104632	0.108934	0.077227	0.111287	0.084791	0.08514	0.090901	0.137718
CTT	0.102278	0.086105	0.113196	0.108228	0.112288	0.109517	0.107744	0.107002	0.090415	0.063227
CCT	0.109868	0.089512	0.083918	0.105534	0.191872	0.107888	0.095175	0.082108	0.070837	0.063288
ATA	0.087731	0.084656	0.111272	0.130327	0.075624	0.107487	0.0986	0.107562	0.102339	0.0944
GTG	0.109503	0.102907	0.093758	0.094715	0.088055	0.107104	0.077878	0.083685	0.103544	0.138852
CGA	0.117384	0.078153	0.109904	0.148495	0.107128	0.105039	0.088968	0.096885	0.079197	0.068848
GGT	0.108884	0.13665	0.105535	0.089658	0.109042	0.104966	0.082661	0.081165	0.095017	0.086422
GCA	0.094956	0.124958	0.11449	0.126976	0.093431	0.104812	0.087904	0.085966	0.080313	0.086194
CAG	0.11548	0.073384	0.080952	0.091795	0.103252	0.103871	0.112181	0.101528	0.12127	0.096286
CTA	0.112826	0.097787	0.112433	0.098566	0.10013	0.101444	0.105241	0.105338	0.094167	0.072067
TGC	0.086967	0.091634	0.109214	0.095306	0.118686	0.101334	0.103706	0.094867	0.097351	0.100936
AGT	0.117131	0.076572	0.098596	0.100816	0.085225	0.101248	0.10161	0.100733	0.116301	0.101767
TTG	0.083917	0.079941	0.091372	0.106393	0.100428	0.100709	0.111772	0.113031	0.131676	0.080762
TTA	0.064535	0.086505	0.115201	0.126483	0.08721	0.10017	0.127968	0.121209	0.116877	0.053841
GTA	0.082835	0.120923	0.117932	0.101537	0.076101	0.099992	0.100471	0.099856	0.102756	0.097596
CTG	0.142493	0.08716	0.086018	0.108946	0.107921	0.09955	0.095663	0.079387	0.109513	0.08335
ATT	0.090557	0.081154	0.114868	0.112479	0.096052	0.093205	0.110069	0.11486	0.103827	0.082929
GCC	0.111497	0.124749	0.096911	0.110781	0.094737	0.093089	0.092988	0.083145	0.07419	0.117914
GAC	0.09317	0.138304	0.093321	0.081644	0.091974	0.092575	0.088013	0.107897	0.098838	0.114262
GAT	0.097745	0.140449	0.108611	0.085219	0.101986	0.091604	0.092474	0.106381	0.096291	0.079239
GCT	0.093919	0.131222	0.11447	0.100262	0.0989	0.091369	0.093189	0.088663	0.079084	0.108921
GCG	0.119375	0.117187	0.100467	0.129521	0.079996	0.091082	0.077657	0.081274	0.093268	0.110173
CAC	0.125588	0.090912	0.101349	0.10902	0.130768	0.090773	0.10008	0.09684	0.078394	0.076276
AGA	0.11471	0.074117	0.092652	0.079401	0.081675	0.090177	0.104085	0.113593	0.134346	0.115244
AAT	0.098025	0.075738	0.103105	0.089289	0.113714	0.089342	0.116984	0.107637	0.103486	0.10268
TTT	0.075614	0.085393	0.120187	0.115314	0.095541	0.088806	0.124637	0.12869	0.107669	0.058149
TTC	0.084015	0.093524	0.105108	0.112645	0.092617	0.088777	0.11751	0.113595	0.093641	0.098568
AAA	0.079274	0.077957	0.098984	0.090941	0.100078	0.088656	0.104264	0.102556	0.094509	0.16278
ACG	0.108691	0.084176	0.080048	0.090278	0.105125	0.088623	0.09791	0.110628	0.101122	0.133399
CAA	0.115138	0.079186	0.10076	0.10201	0.102148	0.086578	0.117939	0.111084	0.10781	0.077348
GTC	0.112054	0.132213	0.113075	0.106888	0.070235	0.086072	0.091773	0.091158	0.084409	0.112125
ATC	0.105275	0.099912	0.100796	0.110842	0.089852	0.08601	0.101333	0.104902	0.082914	0.118166
GTT	0.098449	0.12365	0.129547	0.109773	0.068534	0.085395	0.098349	0.099863	0.099289	0.087149
CGG	0.143111	0.076007	0.071396	0.100486	0.231587	0.084863	0.07749	0.056745	0.080156	0.078157
ACT	0.092615	0.096121	0.105868	0.097766	0.105079	0.084752	0.107685	0.109907	0.092513	0.107693
CAT	0.113651	0.085859	0.112502	0.098448	0.137219	0.082573	0.115256	0.107103	0.087607	0.059782
AAC	0.108364	0.078718	0.089269	0.086642	0.108706	0.081723	0.09924	0.101161	0.0866	0.159576
ACC	0.126008	0.095335	0.093808	0.096602	0.086765	0.081095	0.112214	0.098538	0.085521	0.124114
AAG	0.104399	0.069245	0.087403	0.087155	0.108264	0.079738	0.098441	0.100096	0.122813	0.142446
ATG	0.125652	0.08234	0.091566	0.104427	0.079077	0.079507	0.094502	0.105781	0.125498	0.111651
TGT	0.09805	0.08499	0.101777	0.090539	0.113853	0.079087	0.112317	0.098407	0.12851	0.092469
CGT	0.133543	0.087992	0.106535	0.085062	0.083277	0.078355	0.098051	0.093827	0.127788	0.105569

## Sheet: D
(D) Ribosome Residence Time analysis from the SC-his expt.
Codon	Position 1	Position 2	Position 3	Position 4	Position 5	Position 6	Position 7	Position 8	Position 9	Position 10
GGA	0.109206	0.090972	0.08291	0.066276	0.125474	0.147414	0.110129	0.079432	0.096153	0.092033
GGG	0.155316	0.095773	0.068222	0.068331	0.120037	0.139142	0.081891	0.065396	0.124679	0.081212
CCT	0.068074	0.118853	0.090763	0.067801	0.181957	0.138203	0.101735	0.087838	0.06989	0.074887
CCA	0.077384	0.090245	0.086836	0.076497	0.163449	0.136743	0.118615	0.091142	0.082607	0.076483
CCC	0.066435	0.127359	0.08956	0.066237	0.212028	0.131695	0.075991	0.09813	0.052706	0.079858
CCG	0.095597	0.092689	0.063706	0.086496	0.192689	0.130421	0.076342	0.099354	0.09543	0.067277
CTC	0.059319	0.132856	0.130126	0.14439	0.061145	0.12465	0.098298	0.104014	0.069646	0.075556
AGG	0.126752	0.07637	0.093521	0.091802	0.07556	0.1229	0.108576	0.090731	0.129449	0.08434
CGC	0.047756	0.155136	0.129608	0.113928	0.071834	0.122678	0.111149	0.098612	0.091075	0.058224
GAA	0.076963	0.103546	0.079275	0.084868	0.083879	0.119485	0.114158	0.102169	0.09393	0.141726
TTG	0.116915	0.062888	0.091345	0.132633	0.106182	0.117388	0.095378	0.087522	0.122581	0.067169
GGC	0.152936	0.12821	0.090757	0.090075	0.097657	0.116787	0.085492	0.065391	0.080965	0.09173
CTG	0.122612	0.072408	0.097714	0.10671	0.105218	0.116177	0.073545	0.08078	0.152137	0.072698
TAT	0.066283	0.077005	0.135771	0.12511	0.098847	0.115398	0.129689	0.099729	0.091378	0.06079
CAG	0.112211	0.080286	0.091387	0.10071	0.135151	0.115031	0.087391	0.084999	0.116411	0.076424
AAT	0.069862	0.066354	0.095192	0.076105	0.123973	0.114375	0.131843	0.119707	0.105166	0.097423
TGC	0.111678	0.076823	0.103829	0.113675	0.142061	0.113979	0.069171	0.098521	0.083196	0.087068
CTT	0.066835	0.103044	0.115203	0.122843	0.104063	0.113526	0.102019	0.117186	0.085753	0.069529
TAC	0.088969	0.092581	0.101585	0.102379	0.087082	0.111899	0.123416	0.123057	0.082086	0.086944
GAG	0.142262	0.079817	0.068938	0.080041	0.08868	0.111686	0.087227	0.101587	0.129968	0.109794
GTA	0.076291	0.122401	0.143234	0.12042	0.073766	0.110979	0.086757	0.080051	0.09701	0.08909
CAA	0.06932	0.083605	0.106385	0.091014	0.131513	0.108737	0.119217	0.133113	0.082624	0.074471
AAA	0.073638	0.075315	0.097282	0.10356	0.105937	0.108106	0.134074	0.098398	0.083867	0.119823
TCG	0.0735	0.083198	0.121747	0.128832	0.06498	0.106223	0.12657	0.11323	0.102893	0.078827
GCC	0.11221	0.143277	0.083145	0.087694	0.102277	0.106142	0.104284	0.081969	0.076673	0.102329
AAC	0.086182	0.07968	0.092695	0.084976	0.117947	0.105208	0.112161	0.117909	0.091881	0.11136
TCT	0.064205	0.102116	0.122785	0.105237	0.081611	0.105024	0.127311	0.119045	0.094702	0.077963
CTA	0.090653	0.098882	0.144467	0.120468	0.086153	0.104848	0.09972	0.121644	0.064618	0.068548
CAT	0.055988	0.101589	0.117319	0.115209	0.123762	0.102945	0.11637	0.115398	0.076893	0.074525
GCT	0.091903	0.144372	0.102953	0.087117	0.109314	0.102524	0.084464	0.09045	0.077147	0.109756
GCA	0.090866	0.134739	0.096733	0.12511	0.106942	0.102351	0.080745	0.089342	0.080638	0.092533
GGT	0.152921	0.128722	0.100052	0.078028	0.100049	0.101909	0.074882	0.070303	0.099079	0.094055
GAC	0.100156	0.119011	0.09243	0.082489	0.107884	0.101672	0.088276	0.098839	0.091993	0.117249
AGT	0.090068	0.092283	0.107604	0.106736	0.062341	0.101594	0.113506	0.084805	0.135269	0.105794
ACT	0.062459	0.103229	0.10482	0.118148	0.107455	0.099019	0.110003	0.111698	0.091446	0.091724
TGT	0.095312	0.068102	0.0846	0.064735	0.130619	0.098626	0.105208	0.104053	0.144549	0.104196
TCC	0.091255	0.108485	0.105453	0.102601	0.072092	0.09815	0.115503	0.115643	0.093559	0.097259
ATT	0.064356	0.077311	0.147364	0.13052	0.072632	0.096199	0.105456	0.119527	0.101151	0.085483
AGC	0.096783	0.088195	0.111266	0.127178	0.069519	0.09611	0.123989	0.079816	0.111049	0.096096
CGA	0.079338	0.09412	0.136036	0.104027	0.091521	0.095214	0.096309	0.160417	0.093972	0.049046
TTA	0.081416	0.077897	0.113847	0.156628	0.077062	0.094671	0.110024	0.124709	0.095335	0.068411
TTT	0.071751	0.062684	0.108524	0.10604	0.131957	0.093965	0.117379	0.126856	0.114228	0.066614
AGA	0.101696	0.074637	0.091396	0.084901	0.072571	0.09319	0.118385	0.105245	0.14399	0.113989
TTC	0.097708	0.098492	0.098765	0.092237	0.110037	0.092425	0.099762	0.123437	0.086793	0.100344
TCA	0.068567	0.092919	0.129359	0.146902	0.082098	0.091831	0.133433	0.122985	0.064187	0.067719
ATC	0.077467	0.102995	0.130798	0.129488	0.068799	0.090201	0.099482	0.111385	0.085252	0.104133
GAT	0.086792	0.10761	0.094802	0.083169	0.11853	0.089924	0.107363	0.107444	0.093369	0.110997
GTC	0.101586	0.127263	0.11715	0.10924	0.0807	0.089738	0.088441	0.087189	0.081535	0.117157
ACA	0.050693	0.07471	0.093899	0.139649	0.105519	0.089542	0.094114	0.150033	0.101207	0.100633
GTT	0.084687	0.122629	0.125196	0.105797	0.073517	0.0848	0.089775	0.10272	0.091298	0.119582
ACC	0.102235	0.117166	0.100415	0.119609	0.100151	0.084059	0.106622	0.096833	0.092847	0.080063
ATA	0.040268	0.037107	0.136656	0.256475	0.071231	0.083716	0.120322	0.119093	0.07712	0.058013
AAG	0.104812	0.062746	0.101902	0.1002	0.103574	0.083354	0.112615	0.109633	0.132485	0.088679
ACG	0.098864	0.077358	0.091217	0.124072	0.129086	0.08291	0.060511	0.112572	0.132448	0.090963
GTG	0.120091	0.091878	0.096136	0.103707	0.079939	0.078502	0.078654	0.082795	0.136131	0.132167
TGG	0.189158	0.078746	0.096226	0.120714	0.092627	0.077993	0.081847	0.075785	0.130737	0.056168
CGG	0.176196	0.116293	0.055433	0.068449	0.249871	0.075524	0.090382	0.047759	0.064934	0.055159
CAC	0.104238	0.107119	0.102077	0.123032	0.111506	0.074846	0.116732	0.10129	0.077677	0.081483
CGT	0.106489	0.110818	0.123065	0.071703	0.069726	0.074427	0.08901	0.104146	0.123493	0.127125
ATG	0.124718	0.089514	0.099793	0.123202	0.084188	0.071482	0.089572	0.115701	0.127769	0.074061
GCG	0.148191	0.100725	0.090537	0.144039	0.093288	0.066548	0.068968	0.07641	0.118074	0.09322

## Sheet: E
(E) Ribosome Residence Time analysis from the Ingolia expt.
Codon	Position 1	Position 2	Position 3	Position 4	Position 5	Position 6	Position 7	Position 8
GGG	0.071416	0.138678	0.106729	0.121317	0.113325	0.169262	0.136722	0.142551
GAG	0.084121	0.13647	0.109711	0.114667	0.132019	0.164316	0.126722	0.131975
GGC	0.066183	0.120999	0.131146	0.123622	0.122303	0.155033	0.138185	0.14253
TAT	0.121629	0.112142	0.119086	0.118274	0.132892	0.154287	0.126965	0.114724
GTA	0.096184	0.118506	0.136855	0.113076	0.10254	0.153181	0.129677	0.149982
GAA	0.095392	0.142768	0.113785	0.129232	0.127972	0.150686	0.119335	0.12083
TAC	0.100547	0.121555	0.129665	0.124889	0.11244	0.149713	0.135494	0.125698
GGA	0.085824	0.132706	0.115604	0.124033	0.139238	0.14933	0.131938	0.121326
TTG	0.073324	0.125775	0.129916	0.127071	0.132687	0.147482	0.138686	0.125059
AGG	0.173101	0.12482	0.107539	0.103486	0.082713	0.144922	0.130007	0.133412
GTG	0.084042	0.130207	0.125731	0.108204	0.118336	0.141548	0.137368	0.154564
CCA	0.131481	0.094834	0.111781	0.129709	0.152396	0.13935	0.125438	0.115012
GGT	0.082444	0.130678	0.11371	0.119196	0.145887	0.138872	0.131178	0.138034
AAA	0.16245	0.12177	0.102706	0.120766	0.132218	0.138096	0.11664	0.105354
AGC	0.173542	0.115802	0.116353	0.115102	0.087144	0.134776	0.125366	0.131915
TCG	0.090149	0.1305	0.111685	0.123238	0.12183	0.134096	0.147831	0.140672
GTT	0.090467	0.130631	0.155088	0.117959	0.104382	0.132953	0.131871	0.136649
CCG	0.121719	0.11639	0.097864	0.11737	0.133699	0.132691	0.143462	0.136805
TTA	0.095733	0.120824	0.13122	0.14012	0.13183	0.131826	0.130316	0.118131
ATT	0.175307	0.112875	0.127542	0.112466	0.118509	0.129335	0.113887	0.110079
GAC	0.070024	0.137648	0.137035	0.133253	0.138039	0.129311	0.122589	0.132101
ATA	0.176492	0.112061	0.134325	0.122792	0.082414	0.129098	0.130389	0.112429
TCA	0.102735	0.115594	0.128195	0.141272	0.11793	0.128863	0.136085	0.129327
TCC	0.081695	0.127807	0.129949	0.133958	0.124322	0.128775	0.139616	0.133878
GTC	0.075605	0.134468	0.150141	0.118036	0.093718	0.128607	0.139571	0.159854
GAT	0.087661	0.126487	0.121403	0.128152	0.1559	0.128105	0.122104	0.130189
GCA	0.11145	0.130445	0.139343	0.129566	0.095658	0.127959	0.126619	0.138959
TTC	0.077051	0.139116	0.144603	0.133122	0.114459	0.127798	0.134899	0.128953
ATC	0.166614	0.11838	0.127717	0.11224	0.105226	0.125909	0.120599	0.123316
AAG	0.181628	0.109661	0.099937	0.117631	0.132545	0.124154	0.113017	0.121426
CTG	0.11757	0.109643	0.135765	0.134415	0.110787	0.124041	0.134508	0.133271
TCT	0.091773	0.128372	0.134482	0.129952	0.140464	0.123703	0.131405	0.11985
TGC	0.073189	0.123305	0.133659	0.122683	0.124809	0.123695	0.158766	0.139893
GCC	0.071442	0.147144	0.147444	0.132323	0.097898	0.123112	0.131408	0.149229
CTC	0.10811	0.102927	0.155516	0.147164	0.091507	0.123008	0.140834	0.130933
TTT	0.094964	0.136159	0.141528	0.129792	0.12401	0.122637	0.134048	0.116861
CTA	0.120498	0.107272	0.146824	0.139723	0.113897	0.121905	0.133601	0.116281
AGT	0.167303	0.115307	0.10908	0.118221	0.103906	0.121802	0.139409	0.124971
AGA	0.194664	0.124252	0.104766	0.107994	0.108558	0.121581	0.115808	0.122378
CGC	0.127725	0.117305	0.17064	0.120398	0.090594	0.118234	0.12087	0.134234
CCC	0.099329	0.111918	0.132668	0.139914	0.147883	0.114742	0.126773	0.126773
GCT	0.092975	0.146344	0.144609	0.127559	0.11227	0.113904	0.123364	0.138976
TGG	0.084647	0.141809	0.128298	0.121632	0.100906	0.113575	0.157947	0.151185
ACG	0.16689	0.131999	0.10986	0.116421	0.127605	0.112696	0.1073	0.127229
ATG	0.198907	0.119574	0.113641	0.119059	0.101548	0.112384	0.112882	0.122006
AAC	0.169735	0.122985	0.117711	0.120426	0.139537	0.110068	0.107033	0.112505
CCT	0.114065	0.106235	0.119456	0.130737	0.176141	0.109901	0.128079	0.115385
AAT	0.169846	0.113465	0.109796	0.118516	0.158659	0.109486	0.111517	0.108715
CTT	0.111097	0.108056	0.158294	0.14239	0.122716	0.107901	0.127059	0.122487
GCG	0.093866	0.161607	0.131654	0.137871	0.075452	0.104059	0.129304	0.166188
TGT	0.094941	0.128962	0.122582	0.11338	0.156576	0.102379	0.147052	0.134127
ACC	0.156464	0.131339	0.129292	0.130802	0.107988	0.101607	0.115072	0.127435
CAG	0.155838	0.097063	0.114385	0.140771	0.135195	0.097593	0.126269	0.132886
CGT	0.136145	0.130019	0.137407	0.1211	0.106353	0.096958	0.137369	0.134648
ACA	0.181679	0.120248	0.125537	0.128062	0.116347	0.094186	0.113874	0.120066
ACT	0.179339	0.136627	0.123803	0.126554	0.115127	0.091148	0.112447	0.114955
CGG	0.095899	0.09811	0.13472	0.108687	0.211596	0.089363	0.118282	0.143344
CGA	0.139379	0.146658	0.132293	0.133539	0.068711	0.086528	0.143753	0.149139
CAA	0.199957	0.099905	0.121099	0.136341	0.12056	0.080594	0.11884	0.122706
CAT	0.15661	0.108152	0.130598	0.138108	0.140507	0.070999	0.12713	0.127896
CAC	0.160312	0.11238	0.128028	0.145291	0.122096	0.070306	0.123101	0.138487
