# Supplementary material for: Measurement of average decoding rates of the 61 sense codons in vivo
Source: eLife. 2014 Oct 27;3:e03735. doi: 10.7554/eLife.03735 (PMC4371865; doi:10.7554/eLife.03735)
Supplement: Supplementary file 2. — Complete Ribosome Residence Times for each codon at each of the 7 possible codon positions in a 21 nt ribosome footprint. Each Table is based on one of the three anisomycin datasets of Lareau et al. (2014). (A) RRT for short footprints; aniso2 dataset. (B) RRT for short footprints; aniso1B dataset. (C) RRT for short footprints; aniso1A dataset. DOI: http://dx.doi.org/10.7554/eLife.03735.016 [file elife03735s002.xls]

## Sheet: A
(A) RRT for short footprints; aniso2 dataset.
	Pos 1	Pos 2	Pos 3	Pos 4	Pos 5	Pos 6	Pos 7	# windows
CTT	0.097235	0.120011	0.125687	0.133135	0.222565	0.147693	0.153673	5092
GCC	0.073155	0.189806	0.19277	0.206174	0.106357	0.109687	0.122051	6575
GGA	0.067662	0.218296	0.241127	0.145184	0.100699	0.069344	0.157688	3628
GTC	0.090745	0.181751	0.14922	0.128426	0.178752	0.12451	0.146596	5416
TGC	0.172056	0.168934	0.176873	0.191007	0.089034	0.064486	0.137609	1876
AGT	0.084237	0.127338	0.131502	0.172808	0.223603	0.142224	0.118288	6481
TGT	0.160552	0.146	0.145067	0.18412	0.114758	0.116027	0.133474	3045
TCA	0.197273	0.119153	0.119313	0.144483	0.20291	0.090051	0.126817	8619
CGA	0.115558	0.093256	0.145741	0.074065	0.124529	0.312611	0.134238	1167
ATT	0.159251	0.11486	0.116517	0.15029	0.145317	0.140689	0.173076	11355
TAT	0.202615	0.12955	0.125283	0.167566	0.101426	0.157103	0.116457	7220
ATC	0.193813	0.133915	0.115893	0.154405	0.129235	0.127483	0.145256	8547
AAC	0.192592	0.178269	0.149124	0.101249	0.113198	0.127338	0.13823	9926
AGC	0.099606	0.154524	0.153722	0.18229	0.185776	0.104982	0.119099	4603
TAC	0.235269	0.148603	0.13417	0.181281	0.108099	0.084095	0.108483	7017
AAT	0.157206	0.145698	0.139639	0.088412	0.114849	0.199878	0.154319	10919
ACT	0.159951	0.132154	0.128094	0.157783	0.103617	0.148481	0.169921	9807
TCG	0.174647	0.109864	0.116843	0.127526	0.19464	0.134123	0.142357	4909
ACA	0.205752	0.137618	0.136413	0.154141	0.102991	0.134554	0.128532	9038
GAC	0.067306	0.198551	0.17857	0.110199	0.155751	0.156002	0.133621	7804
CAA	0.195255	0.15996	0.166031	0.162247	0.090246	0.124852	0.101409	9871
CCG	0.12472	0.147207	0.12458	0.145634	0.05762	0.243533	0.156706	2857
CTG	0.115518	0.128578	0.125806	0.127736	0.196621	0.162004	0.143736	4791
GGT	0.076446	0.22071	0.240517	0.15919	0.122894	0.068494	0.111748	6212
GCA	0.081216	0.178819	0.192234	0.219949	0.105285	0.107461	0.115036	8004
AAG	0.176889	0.11579	0.138724	0.075217	0.101121	0.229339	0.162919	10826
GTG	0.079905	0.152244	0.128031	0.133171	0.252096	0.12464	0.129912	4371
TCC	0.175553	0.128964	0.118468	0.142106	0.18243	0.096866	0.155614	7729
TTT	0.177212	0.112864	0.108346	0.161123	0.132881	0.112029	0.195544	9261
AGG	0.120723	0.108762	0.148841	0.096549	0.092135	0.255324	0.177665	3592
CAC	0.187466	0.163291	0.173635	0.1574	0.097004	0.099654	0.12155	4053
GTT	0.073057	0.147722	0.154663	0.141248	0.18572	0.126938	0.170653	7972
CGT	0.111754	0.119022	0.1737	0.093144	0.127613	0.241486	0.133281	2565
CGG	0.120419	0.130124	0.167218	0.083201	0.065403	0.313222	0.120414	575
AGA	0.123531	0.115782	0.145121	0.08438	0.10248	0.210305	0.2184	7851
CAT	0.146774	0.142428	0.162481	0.162544	0.098026	0.179988	0.107759	5742
ATA	0.167817	0.110489	0.102779	0.146466	0.212507	0.134748	0.125194	8016
GGG	0.083523	0.221985	0.257357	0.147925	0.095231	0.069451	0.124529	1924
CCC	0.128521	0.140557	0.125296	0.177065	0.112593	0.151959	0.16401	3769
ACC	0.190546	0.146345	0.137087	0.153102	0.098872	0.137375	0.136673	7013
GAG	0.068402	0.178177	0.177524	0.130946	0.06652	0.236338	0.142093	6257
TTA	0.182206	0.106193	0.091837	0.104275	0.293481	0.094492	0.127516	10995
CCA	0.165636	0.16111	0.132658	0.203231	0.108937	0.102738	0.125689	9050
CTA	0.125223	0.132264	0.122186	0.134555	0.279127	0.099073	0.107573	6658
GAT	0.046817	0.160637	0.160181	0.096804	0.139745	0.245141	0.150674	10457
TCT	0.147247	0.113754	0.115864	0.146681	0.195778	0.10028	0.180396	10345
TGG	0.214706	0.117433	0.12547	0.118408	0.102127	0.182862	0.138996	3245
TTC	0.198411	0.132083	0.10611	0.175133	0.146253	0.076855	0.165156	8394
CTC	0.106229	0.122703	0.12034	0.141909	0.290603	0.104478	0.113738	2779
CGC	0.142179	0.134262	0.178406	0.102993	0.099726	0.1787	0.163734	1010
TTG	0.169283	0.096327	0.090959	0.113177	0.251361	0.110273	0.16862	10815
GCG	0.082612	0.154468	0.177999	0.197689	0.07238	0.191439	0.123413	3152
GGC	0.070673	0.249946	0.255682	0.152277	0.099047	0.048351	0.124023	3463
GCT	0.066262	0.155562	0.1718	0.201579	0.115897	0.130978	0.157922	8709
CAG	0.138587	0.161793	0.168085	0.184051	0.068959	0.153196	0.125329	5547
GAA	0.076437	0.194688	0.184159	0.132544	0.088568	0.186089	0.137516	11360
CCT	0.115572	0.154337	0.136464	0.176058	0.117688	0.127181	0.1727	6913
ACG	0.191134	0.123	0.127458	0.166674	0.087618	0.15162	0.152497	4660
ATG	0.203801	0.095786	0.107175	0.185379	0.134111	0.097053	0.176695	7806
AAA	0.181298	0.110027	0.129838	0.0724	0.130246	0.239052	0.13714	11988
GTA	0.079948	0.154173	0.137706	0.131981	0.254739	0.10842	0.133032	5165

## Sheet: B
(B) RRT for short footprints; aniso1B dataset.
codon	Pos 1	Pos 2	Pos 3	Pos4	Pos 5	Pos 6	Pos 7	# windows
GCC	0.136541	0.156973	0.178748	0.213207	0.098389	0.093577	0.122565	11754
CTT	0.149306	0.10521	0.122171	0.149194	0.215629	0.122408	0.136081	9758
GGA	0.188548	0.180771	0.231692	0.102296	0.112252	0.038294	0.146147	7670
GTC	0.139532	0.133086	0.149778	0.127956	0.211686	0.097829	0.140132	10156
TGC	0.175109	0.159979	0.153886	0.184456	0.108256	0.093142	0.125172	3668
AGT	0.134432	0.138226	0.124734	0.169375	0.142829	0.137725	0.152679	11094
TGT	0.157715	0.1452	0.144288	0.17724	0.123474	0.100964	0.151119	5941
TCA	0.137429	0.138333	0.132051	0.175657	0.163446	0.123238	0.129847	13594
CGA	0.118961	0.073177	0.100765	0.046546	0.141089	0.372274	0.147188	2603
ATT	0.130887	0.13348	0.120511	0.167243	0.18413	0.103904	0.159844	18779
TAT	0.155334	0.131238	0.11223	0.177365	0.125138	0.164628	0.134066	12461
ATC	0.107513	0.142917	0.120129	0.171747	0.187469	0.117576	0.152649	13882
AAC	0.13759	0.180909	0.145762	0.082844	0.119209	0.147521	0.186163	16192
AGC	0.141917	0.137627	0.139123	0.195245	0.142042	0.123417	0.12063	8373
TAC	0.126779	0.144414	0.130489	0.198455	0.130567	0.129441	0.139855	11335
AAT	0.131935	0.171422	0.137806	0.082592	0.120585	0.176526	0.179135	18713
TCG	0.120566	0.127664	0.126495	0.171268	0.149786	0.17837	0.125851	8317
ACT	0.139024	0.132895	0.126149	0.172153	0.143913	0.117465	0.168401	15849
ACA	0.149052	0.147054	0.130267	0.162848	0.136802	0.134145	0.139833	13864
GAC	0.118976	0.173304	0.1799	0.078187	0.122531	0.174977	0.152124	14939
CAA	0.168709	0.142173	0.146299	0.15796	0.1	0.158942	0.125918	17109
CCG	0.134759	0.133509	0.107885	0.164578	0.051925	0.273746	0.133599	5598
CTG	0.158021	0.119567	0.113796	0.123353	0.175429	0.183594	0.126239	9475
GCA	0.153771	0.142838	0.170425	0.201105	0.105576	0.106417	0.119869	14211
GGT	0.194782	0.175136	0.23589	0.110774	0.124648	0.029272	0.129499	12960
GTG	0.15779	0.141066	0.149572	0.120293	0.22065	0.105916	0.104712	8208
AAG	0.144844	0.12213	0.13369	0.055892	0.116287	0.249493	0.177664	18417
TCC	0.111569	0.139595	0.133325	0.197124	0.158157	0.11801	0.142219	12710
TTT	0.139206	0.131529	0.120475	0.192929	0.175334	0.085824	0.154702	16150
CAC	0.154777	0.127566	0.150209	0.158503	0.105803	0.159191	0.143952	6960
AGG	0.149765	0.125604	0.153884	0.062801	0.102488	0.23233	0.173129	7245
GTT	0.150345	0.130228	0.156192	0.125585	0.211482	0.085279	0.14089	15355
CGT	0.13978	0.096052	0.142806	0.064207	0.132076	0.234093	0.190985	5496
CGG	0.130964	0.096444	0.124046	0.060185	0.080942	0.349839	0.15758	1466
ATA	0.120492	0.132859	0.115664	0.171452	0.20305	0.130235	0.126248	12373
AGA	0.157842	0.123648	0.138379	0.056662	0.102924	0.220628	0.199918	13981
CAT	0.147658	0.11937	0.137305	0.155008	0.108653	0.188111	0.143894	10656
ACC	0.116035	0.149821	0.134264	0.18881	0.1384	0.11831	0.154359	11375
CCC	0.113665	0.138729	0.124474	0.236346	0.075385	0.178284	0.133116	7395
GGG	0.187552	0.195576	0.264384	0.108869	0.101338	0.030145	0.112136	4512
TTA	0.13286	0.12267	0.112843	0.130693	0.275247	0.107248	0.118439	17302
GAG	0.143546	0.15747	0.15816	0.098116	0.083145	0.212252	0.14731	13090
CCA	0.150467	0.14601	0.126739	0.234129	0.08571	0.130137	0.126808	14918
CTA	0.149061	0.114624	0.121643	0.149157	0.236459	0.107863	0.121193	10891
GAT	0.132242	0.157527	0.154974	0.07364	0.106012	0.212478	0.163126	20267
TCT	0.131698	0.130817	0.129874	0.170837	0.161448	0.114937	0.160389	17120
TGG	0.183635	0.122964	0.119243	0.099322	0.105913	0.199838	0.169085	6804
TTC	0.123211	0.137072	0.122413	0.203453	0.191831	0.077769	0.144251	13934
CTC	0.130407	0.102169	0.120658	0.157805	0.27309	0.106484	0.109386	5359
CGC	0.149226	0.09872	0.154309	0.075818	0.122891	0.245741	0.153295	2244
TTG	0.123413	0.127707	0.115164	0.131932	0.228898	0.12957	0.143316	18790
GCG	0.144625	0.138061	0.159399	0.168033	0.082622	0.187844	0.119417	6486
GGC	0.186381	0.18263	0.251877	0.107921	0.115016	0.032733	0.123442	8181
GCT	0.148473	0.140515	0.164683	0.198456	0.107081	0.09813	0.142663	16615
GAA	0.163674	0.167127	0.151337	0.099953	0.0873	0.181808	0.148802	21473
CAG	0.158114	0.148692	0.148415	0.143336	0.085483	0.183868	0.132092	10246
CCT	0.151476	0.1381	0.122636	0.217146	0.085597	0.133459	0.151585	12270
ACG	0.124098	0.141976	0.131771	0.170971	0.134921	0.154511	0.141752	7604
ATG	0.133933	0.128336	0.129107	0.225155	0.144957	0.090412	0.148101	12791
AAA	0.12435	0.121284	0.13272	0.057985	0.138542	0.259251	0.165868	20049
GTA	0.136532	0.134555	0.146767	0.12266	0.242644	0.100069	0.116774	9512

## Sheet: C
(C) RRT for short footprints; aniso1A dataset.
codon	pos 1	pos2	pos 3	pos 4	pos5	pos6	pos 7	# windows
GCC	0.144666	0.159887	0.177863	0.213124	0.096257	0.089306	0.118898	10597
CTT	0.146804	0.107073	0.125037	0.146115	0.219909	0.120296	0.134767	8311
GGA	0.183711	0.178345	0.237453	0.099423	0.106831	0.037353	0.156885	6184
GTC	0.142132	0.140802	0.14976	0.126533	0.209758	0.096666	0.134348	8803
TGC	0.178127	0.15275	0.157436	0.180443	0.110102	0.082665	0.138477	3132
AGT	0.13433	0.135112	0.124303	0.175186	0.14881	0.132312	0.149948	9303
TGT	0.15995	0.148929	0.138897	0.179017	0.12687	0.102737	0.143601	4913
TCA	0.145839	0.135025	0.129551	0.172207	0.163344	0.127664	0.12637	11629
CGA	0.11055	0.074073	0.100308	0.045664	0.140136	0.396601	0.132669	2165
ATT	0.130425	0.130369	0.118982	0.164453	0.189893	0.104464	0.161414	15718
TAT	0.152882	0.131186	0.110164	0.174383	0.128657	0.170433	0.132296	10387
ATC	0.108612	0.146411	0.120522	0.17168	0.182492	0.116173	0.15411	11892
AAC	0.138139	0.182338	0.148419	0.079342	0.114013	0.145999	0.19175	13726
AGC	0.14721	0.138693	0.14394	0.182982	0.133545	0.114435	0.139195	7233
TAC	0.13058	0.143941	0.129613	0.198173	0.134258	0.13145	0.131985	9708
AAT	0.132144	0.169026	0.137545	0.079719	0.121972	0.181124	0.17847	15408
TCG	0.123016	0.130141	0.128897	0.164623	0.151964	0.174795	0.126565	7154
ACT	0.144508	0.132957	0.125337	0.17158	0.142754	0.115068	0.167796	13644
ACA	0.153221	0.151868	0.127573	0.156857	0.136706	0.135207	0.138568	11859
GAC	0.122868	0.172885	0.173086	0.080492	0.121484	0.172851	0.156333	12710
CAA	0.168365	0.146524	0.147946	0.157159	0.103253	0.160294	0.116458	14515
CCG	0.133997	0.13249	0.110577	0.167618	0.049048	0.271324	0.134946	4884
CTG	0.159297	0.123101	0.112403	0.121244	0.169574	0.187363	0.127019	8128
GGT	0.187069	0.172637	0.239726	0.108974	0.125572	0.02893	0.137093	10948
GCA	0.156391	0.148831	0.172307	0.199406	0.103084	0.104127	0.115855	12368
GTG	0.150164	0.140528	0.143018	0.121432	0.22833	0.104176	0.112352	7021
AAG	0.13935	0.116758	0.134766	0.051442	0.114768	0.254944	0.187972	15454
TCC	0.119673	0.143329	0.134686	0.192604	0.155323	0.115159	0.139226	11174
TTT	0.140255	0.132218	0.11805	0.1977	0.175588	0.085934	0.150254	13662
AGG	0.15186	0.121828	0.155144	0.058419	0.097948	0.227497	0.187304	6054
CAC	0.168956	0.135043	0.145781	0.156075	0.106754	0.150723	0.13667	6119
GTT	0.144887	0.130981	0.15721	0.123716	0.216408	0.086048	0.140751	13103
CGT	0.136946	0.10253	0.140942	0.064482	0.134909	0.235728	0.184463	4630
CGG	0.136556	0.090575	0.141934	0.047735	0.072739	0.334465	0.175996	1200
ATA	0.120317	0.130873	0.112919	0.168192	0.205762	0.137382	0.124556	9966
CAT	0.149504	0.12439	0.144164	0.152204	0.10449	0.189608	0.135639	8996
AGA	0.154087	0.121578	0.1355	0.053029	0.10346	0.229942	0.202404	11466
ACC	0.119791	0.14967	0.131772	0.185645	0.140548	0.118775	0.153799	10126
CCC	0.1218	0.141701	0.11679	0.236201	0.075985	0.172319	0.135205	6465
GGG	0.180474	0.194074	0.277651	0.107649	0.088401	0.027326	0.124425	3730
TTA	0.132546	0.124366	0.109537	0.132813	0.282334	0.10641	0.111995	14669
GAG	0.144813	0.153999	0.160863	0.094394	0.078689	0.213108	0.154133	10696
CCA	0.154643	0.14899	0.125527	0.233614	0.084253	0.129556	0.123417	13135
GAT	0.123264	0.150943	0.155741	0.072894	0.107388	0.218281	0.171489	16623
CTA	0.152508	0.119812	0.123163	0.146797	0.240713	0.109095	0.107911	9308
TCT	0.134394	0.131544	0.131161	0.173554	0.158825	0.113265	0.157258	14629
TGG	0.182076	0.120666	0.116041	0.098276	0.096593	0.197873	0.188476	5662
TTC	0.12839	0.138721	0.12628	0.206749	0.187057	0.075196	0.137608	12087
CTC	0.133941	0.101872	0.117912	0.162412	0.2798	0.098794	0.10527	4636
CGC	0.164519	0.094984	0.158341	0.073981	0.117515	0.240891	0.14977	1894
TTG	0.119647	0.123041	0.111842	0.128592	0.233045	0.13168	0.152152	15957
GCG	0.146137	0.134881	0.157929	0.177358	0.080637	0.182926	0.120132	5492
GGC	0.182752	0.176539	0.262831	0.106068	0.111935	0.0259	0.133975	7065
GCT	0.148707	0.143057	0.167278	0.199749	0.104999	0.096649	0.139562	14450
CAG	0.161089	0.157036	0.142404	0.147531	0.081844	0.182141	0.127954	9047
GAA	0.157532	0.163896	0.153225	0.098236	0.089101	0.185466	0.152544	17674
CCT	0.157695	0.146699	0.122305	0.216989	0.081812	0.13005	0.14445	10942
ACG	0.122821	0.144242	0.130034	0.170932	0.13303	0.151048	0.147893	6576
AAA	0.117916	0.113983	0.130472	0.055981	0.140516	0.276344	0.164788	16232
ATG	0.132894	0.122556	0.13043	0.223446	0.145331	0.087239	0.158104	10629
GTA	0.130956	0.134078	0.146774	0.121108	0.250566	0.101517	0.115001	7884
