# Supplementary material for: Measurement of average decoding rates of the 61 sense codons in vivo
Source: eLife. 2014 Oct 27;3:e03735. doi: 10.7554/eLife.03735 (PMC4371865; doi:10.7554/eLife.03735)
Supplement: Source code 1. — Source code 1 is a plain text file containing stage 1 of the Perl code for Ribosome Residence Time analysis. DOI: http://dx.doi.org/10.7554/eLife.03735.017 [file elife03735s003.txt]

################################################################################
# Alisa Yurovsky, Futcher Lab, Stony Brook University, 2014
#
# this code outputs protein coding sequences we are considering and
# the number of ribosome profiling read starts for each AA of each sequence
# 
# for s cerevisae ribosome profiling data 
#
################################################################################
#!/usr/bin/perl
use POSIX qw(ceil);
use List::Util qw(max min);
use Getopt::Long;
use warnings; use strict;

my $nucleotide_orf_file = ""; 
my $codons_file = "";
my $annotation_file = ""; 
my $sam_file = ""; 
my $ref_file = ""; 
my $output = "";

GetOptions( "n=s" => \$nucleotide_orf_file, 
			"c=s" => \$codons_file, 
			"a=s" => \$annotation_file,
			"s=s" => \$sam_file, 
			"r=s" => \$ref_file, 
            "o=s" => \$output);

open(ORFS, $nucleotide_orf_file) || die("Cannot open the nucleotide orf file, should be an s cerevisae fasta file with entire protein nucleotide coding sequence\n");
open(COD, $codons_file) || die("Cannot open the codon file, should be a text file with one codon per line\n");
open(ANN, $annotation_file) || die("Cannot open the annotation file, should be an s cerevisae gtf genome annotation file\n");
open(SAM, $sam_file) || die("Cannot open the sam input file, should be an s cerevisae ribosome profiling sam file, with adaptors clipped off\n");
open(REF, $ref_file) || die("Cannot open the reference file, should be an s cerevisae fa genome reference\n");
open(OUT, ">" . $output) || die("Cannot open the output file\n");
print "\n\nOpened the files\n\n";

################################################################################
sub parseCigar() {
    my $cigar_line = shift;
    $cigar_line =~ s/([0-9]*[A-Z]{1})/$1\t/g;
    my @cigar_tokens = split /\t/, $cigar_line;
    my %parsed = ('M' => 0,
                  'I' => 0,
                  'D' => 0,
                  'N' => 0,
                  'S' => 0,
                  'H' => 0,
                  'P' => 0,
                  '=' => 0,
                  'X' => 0);
    my @events = ();
    for(my $i = 0; $i < scalar(@cigar_tokens); $i++) {
        if ($cigar_tokens[$i] =~ /([0-9]+)([A-Z]{1})/g) {
            if (!defined($parsed{$2})) {
                $parsed{$2} = 0;
            }
            my $nt = $2;
            if ($nt ne "M" && $nt ne "D"  && $nt ne "I" && $nt ne "N" && $nt ne "S" && $nt ne "H" && $nt ne "P" && $nt ne "=" && $nt ne "X" ) {
                next;
            }
            $parsed{$nt} += $1;
            my %event_el = ("t" => $nt,
                            "n" => $1);
            push @events, \%event_el;
        }
    }
    $parsed{'events'} = \@events;
    return \%parsed;
}
################################################################################


################################################################################
my %orf_seq_map;
# create a map of orf_names (good ones that start with M and end with stop) to the nucleotide sequence
my $header = "";
my $seq = "";
while (my $line = <ORFS>) {
	chomp $line;
	if ($line =~ />/) {
		if ($header ne "") {
			my $problem = 0;
			# this is not the first header line
			# check that the protein starts with methionine and ends with a stop codon
    		if(substr($seq,0,3) ne "ATG") {
	        	$problem = 1;   
    		}   
    		my $end = substr($seq,(length($seq)-3),3);
    		if(!(($end eq "TAA") || ($end eq "TAG") || ($end eq "TGA"))) {
        		$problem = 1;   
			}
			if ($problem == 0) {
				my $possible_problem = 0;
				for(my $j=0;$j<length($seq)-3;$j=$j+3){
					my $cod = substr($seq,$j,3);
					if(($cod eq "TAA") || ($cod eq "TAG") || ($cod eq "TGA")) {
						#print "Problem, stop codon at position " . ($j+1) . "\n";	
						$possible_problem++;
					}
				}
				if ($possible_problem == 0) {
					$orf_seq_map{$header}{"seq"} = $seq;
				}	
			}
			$seq = "";
		}
		my @ts = split(/\s+/,$line);
		$header = substr($ts[0],1); 
	} else {
		$seq .= $line;
	}
}
my $problem = 0;
if(substr($seq,0,3) ne "ATG") {
	$problem = 1;   
}   
my $end = substr($seq,(length($seq)-3),3);
if(!(($end eq "TAA") || ($end eq "TAG") || ($end eq "TGA"))) {
	$problem = 1;
}
if ($problem == 0) {
	my $possible_problem = 0;
	for(my $j=0;$j<length($seq)-3;$j=$j+3){
		my $cod = substr($seq,$j,3);
		if(($cod eq "TAA") || ($cod eq "TAG") || ($cod eq "TGA")) {
			#print "Problem, stop codon at position " . ($j+1) . "\n";	
			$possible_problem++;
		}
	}
	if ($possible_problem == 0) {
		$orf_seq_map{$header}{"seq"} = $seq;
	}	
}
print "\n\nRead in the orfs\n\n";
################################################################################


################################################################################

# get a map of orf chrom and start from annontation file - name sure same one is used for mapping
# while reading the annotation file, if get an intron, insert Ns into the correct place in the string
# gff annotation file is in 1-based coordinates
my %exclude_map;
while(my $line = <ANN>) {
	chomp $line;
	my @ts = split /\t/, $line;
	my $name;
	if ($ts[8] =~ /.*Name=([\(\)0-9a-zA-z_-]*);.*/) {
		$name = $1;
		if ($name eq "YLR162W") {
			next;		# get rid of a strange gene
		}
		if ($ts[2] eq "CDS") { # use this instead of gene for a true start
			if(defined($orf_seq_map{$name})) {
				# important - GFF is 1-based!!! the sam file read coordinates are also 1-based
				$orf_seq_map{$name}{"chrom"} = $ts[0];
				$orf_seq_map{$name}{"start"} = $ts[3]-1; 
				$orf_seq_map{$name}{"end"} = $ts[4] - 1;
				$orf_seq_map{$name}{"strand"} = $ts[6];
				if ($orf_seq_map{$name}{"strand"} eq "-") {
					$orf_seq_map{$name}{"start"} = $ts[4] - 1; # for reverse direction gene, end is the start
					$orf_seq_map{$name}{"end"} = $ts[3] - 1; # for reverse direction gene, end is the start
				}
				$orf_seq_map{$name}{"reads"} = 0;
			} else {
				#print "can't find " . $name . " in orf_seq_map \n";
			}
		} elsif ($ts[2] eq "intron") {
			if(defined($orf_seq_map{$name})) {
				#print "deleting " . $name . " because of an intron\n";
				delete $orf_seq_map{$name};
			}
		}
		if (!($ts[8] =~ /.*Parent=([\(\)0-9a-zA-z_-]*);.*/)) { # this is a top-level structure - will catch all genes, tRNAs, rRNAs
			#print "Adding " . $name . " to the exclude map\n";
			$exclude_map{$name} = \@ts;
		}
	}
}
print scalar (keys %orf_seq_map) . " orfs before intersect removals\n";
print "\n\nRead in the annotation\n\n";
################################################################################

# now go through all the orfs in the orf_seq_map, and delete orfs that overlap with rRNA or tRNA 
foreach my $gene (keys %orf_seq_map) {
	if (!defined($orf_seq_map{$gene}{"chrom"})) { # we never read this gene in, ignore
		delete $orf_seq_map{$gene};
		next;
	}	
	my $gene_s = min($orf_seq_map{$gene}{"start"},$orf_seq_map{$gene}{"end"});
	my $gene_e = max($orf_seq_map{$gene}{"start"},$orf_seq_map{$gene}{"end"});
	my $gene_chr = $orf_seq_map{$gene}{"chrom"};
	foreach my $rna (keys %exclude_map) {
		if ($rna eq $gene) { # self
			next;
		}
		my $rna_s = @{$exclude_map{$rna}}[3];
		my $rna_e = @{$exclude_map{$rna}}[4];
		my $rna_chr = @{$exclude_map{$rna}}[0];
		if (($gene_chr eq $rna_chr) && ((($gene_e >= $rna_s) && ($gene_e <= $rna_e)) || (($gene_s >= $rna_s) && ($gene_s <= $rna_e)) || (($gene_s <= $rna_s) && ($gene_e >= $rna_e)) || (($gene_s >= $rna_s) && ($gene_e <= $rna_e)))) { #overlap
			#print "gene " . $gene . " overlapping with " . @{$exclude_map{$rna}}[2] . " " . $rna . "\n";
			delete $orf_seq_map{$gene};
			last;
		}
	}
}
print scalar (keys %orf_seq_map) . " orfs left after all removals\n";
################################################################################

################################################################################

# read in the codons
my %codon_stats;
while(my $line = <COD>) {
    chomp $line;
	$codon_stats{$line}{"num_considered"} = 0;
	for(my $i = 0; $i < 10; $i++) {
		$codon_stats{$line}{$i} = 0;
	}
}

################################################################################

################################################################################

# read in the reference sequences for the chromosomes 
my %REF_HASH;
my $ref_chr = "nochr";
my $reference_string = "nostring";
while(my $line = <REF>) {
	chomp $line;
	if ($line =~ '^>(.*)') {
		if ($ref_chr ne "nochr") {
			$REF_HASH{$ref_chr} = $reference_string;
		}
		$ref_chr = $1;
		$reference_string = "";
	} else {
		$reference_string = $reference_string . $line;
	}
}
# do the last line
$REF_HASH{$ref_chr} = $reference_string;

################################################################################
################################################################################

# get the string from the reference for each orf, and check that the saved ones have correct
# start and stop
foreach my $gene (keys %orf_seq_map) {
	my $start;
	my $len;
	my $problem = 0;
	if ($orf_seq_map{$gene}{"strand"} eq "-") {
		$start = $orf_seq_map{$gene}{"end"};
		$len = $orf_seq_map{$gene}{"start"} - $start + 1;	
	} else {
		$start = $orf_seq_map{$gene}{"start"};
		$len = $orf_seq_map{$gene}{"end"} - $start + 1;
	}
	my $full_string = substr($REF_HASH{$orf_seq_map{$gene}{"chrom"}},$start,$len);
	if ($orf_seq_map{$gene}{"strand"} eq "-") {
		my $reverse_complement = reverse($full_string); # reverse the string
		$reverse_complement =~ tr/ACGTacgt/TGCAtgca/; # get the complement
		$full_string = $reverse_complement;
	}	
    if(substr($full_string,0,3) ne "ATG") {
		$problem = 1;
	}
	my $end = substr($full_string,(length($full_string)-3),3);
	if(!(($end eq "TAA") || ($end eq "TAG") || ($end eq "TGA"))) {
		$problem = 1;
	}
	if ($full_string ne $orf_seq_map{$gene}{"seq"}) {
		$problem = 1;
	}
	if ($problem) {
		delete $orf_seq_map{$gene};
		next;
	}
}
print scalar (keys %orf_seq_map) . " orfs left after checking string against the reference\n";
################################################################################
################################################################################
# now assign every position in an orf to its gene name
my %pos_orf_map;
foreach my $gene (keys %orf_seq_map) {
	if (defined($pos_orf_map{$orf_seq_map{$gene}{"chrom"}}{$orf_seq_map{$gene}{"start"}})) {
		print $gene . " and " . $pos_orf_map{$orf_seq_map{$gene}{"chrom"}}{$orf_seq_map{$gene}{"start"}} . " appear to intersect\n";
	}
	my $gene_s = min($orf_seq_map{$gene}{"start"},$orf_seq_map{$gene}{"end"});
	my $gene_e = max($orf_seq_map{$gene}{"start"},$orf_seq_map{$gene}{"end"});
	#print "adding gene  " . $gene . " chrom " . $orf_seq_map{$gene}{"chrom"} . " : " . $gene_s . " " . $gene_e . "\n";
	for(my $c = $gene_s; $c <= $gene_e; $c++) {
		$pos_orf_map{$orf_seq_map{$gene}{"chrom"}}{$c} = $gene;
	}	
}
################################################################################
my %gene_starts;
my $all_starts = 0;
# now process the sam file
while (my $line = <SAM>) {
    chomp $line;
    my @ts = split /[\s]+/, $line;
    if ($ts[0] =~ /^@/) {
        next;
    }
    # for bowtie unmapped reads
    if(($ts[2] eq "*") || ($ts[3] eq "*")){
        next;
    }
    # check that the read is mapped
    if($ts[1] & 0x0004) {
        next;
    }
	# check that the quality is > 10
	if ($ts[4] < 10) {
		next;
	}
    # check that the XM:i:<N>, if present, is <= 2
    my $mismatch = 0;
    for(my $i=11; $i<scalar(@ts); ++$i) {
        if ($ts[$i] =~ /XM:i:(.*)/) {
            $mismatch = $1;
            next;
        }
    }
	if ($mismatch > 2) {
		next;
	}
    my $chr = $ts[2]; 
    my $read_start = $ts[3] - 1; # into the 0-based coordinate system
    my $parsed_cig = &parseCigar($ts[5]);
    my $read_end = $read_start + $parsed_cig->{'M'} + $parsed_cig->{'D'} - 1; # need to subtract 1 here (read of len 1 has the same start and end positions)
    my $read_len = $parsed_cig->{'M'} + $parsed_cig->{'D'};
	# get gene name - require the read to fully fit into the gene orf
    if (!(defined($pos_orf_map{$chr}{$read_start}) && defined($pos_orf_map{$chr}{$read_end})) || ($pos_orf_map{$chr}{$read_start} ne $pos_orf_map{$chr}{$read_end})) {
        next;
    }       
    my $gene = $pos_orf_map{$chr}{$read_start};
	# make the start be in frame - according to rukhsana, just chopping;  perhaps should extending reads in frame 1....
	if ($orf_seq_map{$gene}{"strand"} eq "-") { #reverse
		my $frame = ($orf_seq_map{$gene}{"start"}-$read_end)%3;
		if ($frame == 1) {
			$read_end-=2;
			$read_len-=2;
		} elsif ($frame == 2) {
			$read_end-= 1;
			$read_len-=1;
		}
		# check its at least 30 long	
		if ($read_len < 30) {
			next;
		}
		if(!defined($gene_starts{$gene}{$read_end})){
			$gene_starts{$gene}{$read_end} = 0;
		}
		$gene_starts{$gene}{$read_end}++;
		$all_starts++;
	} else {
		my $frame = ($read_start - $orf_seq_map{$gene}{"start"})%3;	
		if ($frame == 1) {
			$read_start+= 2;
			$read_len-=2;
		} elsif ($frame == 2) {
			$read_start+= 1;
			$read_len-=1;
		}
		# check its at least 30 long	
		if ($read_len < 30) {
			next;
		}
		if(!defined($gene_starts{$gene}{$read_start})){
			$gene_starts{$gene}{$read_start} = 0;
		}
		$gene_starts{$gene}{$read_start}++;
		$all_starts++;
	}
}

print "Done processing sam file reads: total of " . $all_starts . " added\n";

# now start processing the genes, and getting the stats for each codon
foreach my $gene (keys %orf_seq_map) {
	if (!defined($orf_seq_map{$gene}{"chrom"})) {
		#print "skipping undefined gene\n";
		next;
	}
	print OUT $gene . "\n";
	print OUT $orf_seq_map{$gene}{"seq"} . "\n";
	for(my $i = 0; $i < length($orf_seq_map{$gene}{"seq"}); $i += 3) {
		my $idx;
		if ($orf_seq_map{$gene}{"strand"} eq "-") {
			$idx = $orf_seq_map{$gene}{"start"} - $i;    
		} else {
			$idx = $orf_seq_map{$gene}{"start"} + $i;    
		}   
		if(defined($gene_starts{$gene}{$idx})) {
			print OUT $gene_starts{$gene}{$idx} . ",";
		} else {
			print OUT "0,";
		}
	}
	print OUT "\n";
}
